# Supplementary material for: Overview of DrugProt task at BioCreative VII: data and methods for large-scale text mining and knowledge graph generation of heterogenous chemical–protein relations
Source: Database (Oxford). 2023 Nov 28;2023:baad080. doi: 10.1093/database/baad080 (PMC10683943; doi:10.1093/database/baad080)
Supplement: baad080_Supp [file baad080_supp.zip]

Archive with 3 entries (3 files):
- Supl_material_DrugProt_corpus_analysis.xlsx
- Supl_material_drugprot_results.xlsx
- Supl_material_error_analysis.xlsx
