# Supplementary material for: Overview of DrugProt task at BioCreative VII: data and methods for large-scale text mining and knowledge graph generation of heterogenous chemical–protein relations
Source: Database (Oxford). 2023 Nov 28;2023:baad080. doi: 10.1093/database/baad080 (PMC10683943; doi:10.1093/database/baad080)
Supplement: baad080_Supp [file baad080_supp.zip › Supl_material_DrugProt_corpus_analysis.xlsx]

## Sheet: Top30_DrugProtM
CEM	Frequency		GPRO	Frequency		CEM-GPRO pairs	Frequency
glucose	757		insulin	943		rofecoxib - COX-2	23
dopamine	564		COX-2	482		glucose - insulin	21
ATP	382		AChE	308		celecoxib - COX-2	19
cholesterol	378		NF-ÎºB	229		NO - iNOS	18
serotonin	375		Akt	207		PGE2 - COX-2	17
5-HT	365		p53	193		meloxicam - COX-2	17
glutathione	361		EGFR	179		cGMP - PDE5	14
calcium	323		COX-1	173		DA - DAT	14
glutamate	312		AR	167		tacrine - AChE	14
ca(2+)	304		AMPK	164		SU11248 - FLT3	13
NO	301		kinase	163		metformin - AMPK	13
estrogen	299		cytokines	161		sorafenib - FLT3	13
tyrosine	286		iNOS	159		cisapride - HERG	12
cAMP	275		cytokine	156		GnRH - FSHÎ²	12
ethanol	260		IL-6	155		phenoxybenzamine - calmodulin	12
N	245		acetylcholinesterase	150		anastrozole - aromatase	11
amino acid	241		DAT	146		GW572016 - EGFR	11
histamine	239		TNF-Î±	145		NO - eNOS	10
NMDA	235		ERK	144		cholesterol - ABCA1	10
nitric oxide	227		ER	142		Ca(2+) - CaM	10
androgen	225		Nrf2	140		TFP - S100A4	10
norepinephrine	198		GR	135		cocaine - DAT	9
oxygen	192		VEGF	135		tranylcypromine - MAO	9
adenosine	191		P-gp	134		rivastigmine - AChE	9
progesterone	189		p38	132		nimesulide - COX-2	9
Ca2+	182		MAPK	129		captopril - ACE	9
sodium	181		PI3K	127		captopril - MMP-2	9
GSH	178		erk1/2	127		matrine - hERG	9
GABA	176		caspase-3	115		troglitazone - PAI-1	9
cocaine	172		JNK	113		SB203580 - p38	9

## Sheet: Top30_DrugProtL
CEM	Frequency		GPRO	Frequency
glucose	348936		insulin	395656
calcium	251391		p53	149856
cholesterol	238760		cytokines	140187
tyrosine	197061		IL-6	135900
Ca2+	182891		cytokine	125726
NO	167258		EGFR	116146
ATP	153520		Akt	110467
oxygen	148908		LDL	106085
ca(2+)	147368		HDL	99477
estrogen	138773		VEGF	98729
iron	128858		MAPK	91269
nitric oxide	127797		NF-ÎºB	88156
amino acid	124443		tnf-alpha	86561
cAMP	117981		PI3K	83240
dopamine	115453		kinase	80720
nucleotide	90553		TNF-Î±	79197
glutamate	89435		p38	76269
serine	75116		COX-2	75644
androgen	74576		ERK	71855
ethanol	73714		collagen	69113
glutathione	73670		leptin	68434
amino acids	70781		actin	68134
vitamin D	70225		ER	67063
cisplatin	67493		mTOR	66147
sodium	67164		PKC	63829
alcohol	66432		renin	63764
progesterone	66233		Bcl-2	60998
superoxide	65406		nf-kappab	60921
adenosine	64901		iNOS	60588
serotonin	63366		GH	60324
