# Supplementary material for: Overview of DrugProt task at BioCreative VII: data and methods for large-scale text mining and knowledge graph generation of heterogenous chemical–protein relations
Source: Database (Oxford). 2023 Nov 28;2023:baad080. doi: 10.1093/database/baad080 (PMC10683943; doi:10.1093/database/baad080)
Supplement: baad080_Supp [file baad080_supp.zip › Supl_material_drugprot_results.xlsx]

## Sheet: Full DrugProt-M General Results
ID	Team	run	Precision	Recall	F1-score	run_name
15	Humboldt	1	0.796058	0.798567	0.797311	1-best_ensemble
		2	0.762486	0.804871	0.783106	2-best_single
		3	0.815075	0.76533	0.789419	3-no_entity_desc_ensemble
		4	0.761593	0.8	0.780324	4-no_entity_desc_single
		5	0.791477	0.798281	0.794864	5-no_dev_ensemble
18	NLM-NCBI	1	0.782487	0.798854	0.790586	1-d1ES_vote10
		2	0.792571	0.794842	0.793705	2-devES_vote10
		3	0.785374	0.803152	0.794163	3-SLag_SC_Backward_search
		4	0.789623	0.797994	0.793787	4-SLnoaug_SC_Random_search
		5	0.784697	0.805158	0.794796	5-All_vote
13	KU-AZ	1	0.789291	0.781375	0.785313	1-RoBERTaLarge-10-train
		2	0.797195	0.781662	0.789352	2-RoBERTaLarge-10-traindev-40ep
		3	0.777027	0.790831	0.783868	3-RoBERTaLarge_CTD-5-train-1e5
		4	0.793003	0.77937	0.786127	4-RoBERTaLarge_CTD-5-traindev-2e-5
		5	0.786436	0.780802	0.783609	5-Best-CTD
7	UTHealth	1	0.79502	0.750143	0.77193	1-Voting_w_FM
		2	0.804428	0.74957	0.776031	2-Voting_w_MF
		3	0.799877	0.745559	0.771763	3-Voting
		4	0.800375	0.732951	0.765181	4-Stacking
		5	0.796908	0.753295	0.774488	5-BioM-ALBERT_JL
21	bibliome	1	0.757095	0.779656	0.76821	1-biobert_original_ensemble_7
		2	0.754615	0.796562	0.775021	2-biobert_scibert_ensemble_8
		3	0.760435	0.762178	0.761305	3-biobert_const_ensemble_7
		4	0.754207	0.783381	0.768517	4-biobert_plus_biobert_const_ensemble_8
		5	0.76566	0.784527	0.774979	5-all_models_ensemble_12
3	CU-UD	1	0.742196	0.790258	0.765473	1-ensemble_base
		2	0.73603	0.79255	0.763245	2-ensemble_large
		3	0.770893	0.777077	0.773973	3-majority_ensemble
		4	0.772195	0.775072	0.773631	4-majority_electra
		5	0.754886	0.774785	0.764706	5-alldata_electra
29	TTI-COIN	1	0.74931	0.77765	0.763217	1-desc_struct
		2	0.767327	0.755014	0.761121	2-ds_desc_struct
		3	0.765795	0.746705	0.756129	3-ds_init_desc_struct
		4	0.75277	0.739828	0.746243	4-ds_pretrain
		5	0.720332	0.721777	0.721053	5-ds_pretrain_init
4	good team	1	0.745873	0.724928	0.735251	1-bert_gcn_v1
		2	0.744961	0.730659	0.73774	2-bert_gcn_v2
		3	0.740486	0.741547	0.741016	3-bert_gcn_v3
		4	0.720867	0.762178	0.740947	4-bert_gcn_v4
		5	0.734429	0.793983	0.763046	5-Text-to-Text_Transfer_Transformer
23	FSU2021	1	0.702073	0.78596	0.741652	1.BERT_split1
		2	0.658503	0.824355	0.732154	2.BERT_split2
		3	0.718657	0.760458	0.738967	3.t5
		4	0.754028	0.751003	0.752512	4.Ensemble_Majority_Vote
		5	0.633448	0.633811	0.633629	5.Trained_Ensemble
14	HY-NLP	1	0.712188	0.791977	0.749966	1-pub_glove_model
		2	0.748553	0.741261	0.744889	2-pub_glove_full_model
28	NVhealthNLP	1	0.707184	0.668481	0.687288	1-BioBERT_T5_ensemble
		2	0.640188	0.584241	0.610936	2-T5
		3	0.742756	0.719771	0.731083	3-BioMegatron
		4	0.773227	0.724928	0.748299	4-BERT-base-large_BioMegatron_ensemble
16	HITSZ-ICRC	1	0.747552	0.7	0.722995	1-test-split-marker-biobert
		2	0.74682	0.70659	0.726148	2-test-entityloss-biobert
		3	0.778206	0.693696	0.733525	3-test-vote-biobert
		4	0.767136	0.718338	0.741935	4-test-vote-kebiobert
		5	0.728137	0.679943	0.703215	5-dev++
6	Saama Research	1	0.740559	0.736103	0.738324	1.biobert
		2	0.706001	0.701146	0.703565	2.bioelectra
		3	0.71522	0.720344	0.717773	3.pubmedbert
10	Stelios	1	0.732181	0.679943	0.705096	1-BioBERT
		2	0.72274	0.689398	0.705675	2-SciBERT
		3	0.708092	0.66447	0.685588	3-BlueBERT
		4	0.731524	0.726074	0.728789	4-PubMedBERT
		5	0.726404	0.696848	0.711319	5-BioELECTRA
5	The Three Musketeers	1	0.699338	0.756447	0.726772	biobert
2	USMBA_UIT	1	0.752957	0.638395	0.69096	1-mttl-scibert
		2	0.745927	0.682235	0.712661	2-mttl-pubmedbert
		3	0.729702	0.618052	0.669252	3-mttl-scibert_more_data
		4	0.756913	0.674499	0.713333	4-mttl_pubmedbert_more_data
19	NLPatVCU	1	0.733496	0.690831	0.711524	1-UCSD
		2	0.504655	0.683381	0.580574	2-VCU_BERT1
		3	0.441078	0.604871	0.51015	2-VCU_BERT2
27	BIT.UA	1	0.691556	0.729799	0.710163	1-single-last_layer_bert-training_best_on_dev-avg4_f0.60
		2	0.70025	0.722923	0.711406	2-single-last_layer_bert-training_dev-avg4_f0.60
		3	0.529576	0.708023	0.605934	3-single-baseline-training_dev-avg4_f0.60
		4	0.662291	0.67937	0.670721	4-single-wsequence-training_dev-avg4_f0.60
		5	0.674985	0.651003	0.662777	5-multi-wsequence-training_dev-avg4_t0.40
25	Jungfraujoch	1	0.77982	0.620057	0.690822	test_pred_v1.0
24	ClaC	1	0.689741	0.633811	0.660594	ClinBERT
		2	0.689838	0.634097	0.660794	ClinBERT_black
		3	0.64438	0.701433	0.671697	ClinBERT_Dep1
		4	0.689838	0.634097	0.660794	ClinBERT_Dep2
26	catalytic	1	0.674635	0.582235	0.625038	1-BiLSTM
		2	0.643886	0.602006	0.622242	2-BIOBERT_REIMPL_BASELINE
8	DigiLab-UG	1	0.392154	0.856447	0.537977	1-BERT-base-cased
		2	0.434359	0.869341	0.579284	2-Ensemble1
		3	0.439125	0.880516	0.586003	3-Ensemble2
		4	0.450661	0.87937	0.595922	4-Ensemble3
1	Trerotola	1	0.314917	0.837822	0.457769	BERT-Base
17	BHAM	1	0.230534	0.367335	0.283284	test_background_relations
11	LasigeBioTM	1	0.369048	0.186533	0.247811	1-class_weights_lower
		2	0.481848	0.125501	0.199136	2-no_ancestors_precision
		3	0.326636	0.163037	0.217508	3-no_ancestors_class_weights_lower
		4	0.342766	0.183954	0.239418	4-no_ancestors_score
		5	0.402516	0.165043	0.234099	5-no_ancestors_class_weights
9	TMU_NLP	1	0.469755	0.104585	0.17108	Submission_II_dist(B1, B2, B3)
		2	0.567819	0.12235	0.20132	20210915Sub_MS_Abs_Ens_5fold_nodist_dist
		3	0.474966	0.100573	0.165997	20210922SubIVb1b2b3
		4	0	0	0	202109225fold
		5	0.013889	0.00086	0.001619	preidction_llr
12	Elsevier	1	0.594675	0.057593	0.105016	scibert
20	Orpailleur	1	0.146774	0.026074	0.044282	1_CNN
		2	0.246057	0.044699	0.075655	2_SciBERT_CNN
		3	0.307847	0.04384	0.076749	3_SciBERT_LSTM_CNN
		4	0.318565	0.043266	0.076186	4_ensemble_RF
	NetPharMed	1	0.039471	0.157307	0.063107	predictions
22	Cansa	1	0	0	0	1-BioBERT

## Sheet: Full DrugProt-M Granular Result
				ACTIVATOR			AGONIST-ACTIVATOR			AGONIST-INHIBITOR			AGONIST			ANTAGONIST			DIRECT-REGULATOR			INDIRECT-DOWNREGULATOR			INDIRECT-UPREGULATOR			INHIBITOR			PART-OF			PRODUCT-OF			SUBSTRATE			SUBSTRATE_PRODUCT-OF
ID	Team	run	run_name	P	R	F1	P	R	F1	P	R	F1	P	R	F1	P	R	F1	P	R	F1	P	R	F1	P	R	F1	P	R	F1	P	R	F1	P	R	F1	P	R	F1	P	R	F1
15	Humboldt	1	1-best_ensemble	0.832298	0.802395	0.817073	0	0	0	0	0	0	0.851064	0.792079	0.820513	0.879518	0.954248	0.915361	0.758186	0.701632	0.728814	0.749271	0.845395	0.794436	0.750853	0.794224	0.77193	0.880114	0.880114	0.880114	0.712062	0.802632	0.754639	0.673267	0.751381	0.710183	0.720745	0.646778	0.681761	0	0	0
		2	2-best_single	0.796562	0.832335	0.814056	0	0	0	0	0	0	0.814433	0.782178	0.79798	0.846154	0.934641	0.888199	0.719178	0.734266	0.726644	0.751534	0.805921	0.777778	0.731544	0.787004	0.758261	0.843978	0.880114	0.861667	0.674419	0.763158	0.716049	0.607143	0.751381	0.671605	0.689977	0.706444	0.698113	0	0	0
		3	3-no_entity_desc_ensemble	0.842105	0.766467	0.802508	0	0	0	0	0	0	0.852273	0.742574	0.793651	0.889571	0.947712	0.917722	0.775281	0.643357	0.703185	0.764526	0.822368	0.792393	0.776978	0.779783	0.778378	0.895257	0.862036	0.878333	0.727273	0.701754	0.714286	0.673797	0.696133	0.684783	0.763158	0.622912	0.68594	0	0	0
		4	4-no_entity_desc_single	0.788571	0.826347	0.807018	0	0	0	1	0.333333	0.5	0.803738	0.851485	0.826923	0.869048	0.954248	0.909657	0.731051	0.69697	0.713604	0.75	0.848684	0.796296	0.721154	0.812274	0.764007	0.845438	0.863939	0.854588	0.65283	0.758772	0.701826	0.633929	0.78453	0.701235	0.674757	0.663484	0.669073	0	0	0
		5	5-no_dev_ensemble	0.830247	0.805389	0.817629	0	0	0	0	0	0	0.842105	0.792079	0.816327	0.872727	0.941176	0.90566	0.764557	0.703963	0.73301	0.751497	0.825658	0.786834	0.736842	0.808664	0.771084	0.874405	0.874405	0.874405	0.694444	0.767544	0.729167	0.657277	0.773481	0.71066	0.728682	0.673031	0.699752	0	0	0
18	NLM-NCBI	1	1-d1ES_vote10	0.864078	0.799401	0.830482	0	0	0	1	1	1	0.824742	0.792079	0.808081	0.906832	0.954248	0.929936	0.7375	0.687646	0.711701	0.689008	0.845395	0.759232	0.744027	0.787004	0.764912	0.850733	0.88392	0.867009	0.75641	0.776316	0.766234	0.629108	0.740331	0.680203	0.726804	0.673031	0.698885	0	0	0
		2	2-devES_vote10	0.84375	0.808383	0.825688	0	0	0	1	1	1	0.882979	0.821782	0.851282	0.9	0.941176	0.920128	0.718137	0.682984	0.700119	0.692935	0.838816	0.758929	0.750865	0.783394	0.766784	0.875598	0.870599	0.873092	0.753086	0.802632	0.77707	0.635071	0.740331	0.683673	0.771588	0.661098	0.712082	0	0	0
		3	3-SLaug_SC_Backward_search	0.846395	0.808383	0.826953	0	0	0	1	1	1	0.863158	0.811881	0.836735	0.890244	0.954248	0.921136	0.706977	0.708625	0.7078	0.701657	0.835526	0.762763	0.768683	0.779783	0.774194	0.859682	0.874405	0.866981	0.71875	0.807018	0.760331	0.631336	0.756906	0.688442	0.772118	0.687351	0.727273	0	0	0
		4	4-SLnoaug_SC_Random_search	0.840764	0.790419	0.814815	0	0	0	1	1	1	0.863158	0.811881	0.836735	0.9	0.941176	0.920128	0.70362	0.724942	0.714122	0.693989	0.835526	0.758209	0.774194	0.779783	0.776978	0.873574	0.874405	0.87399	0.72619	0.802632	0.7625	0.628571	0.729282	0.675192	0.782486	0.661098	0.716688	0	0	0
		5	5-All_vote	0.84953	0.811377	0.830015	0	0	0	1	1	1	0.864583	0.821782	0.84264	0.901235	0.954248	0.926984	0.719048	0.703963	0.711425	0.688172	0.842105	0.757396	0.754266	0.797834	0.775439	0.856215	0.878211	0.867074	0.742857	0.798246	0.769556	0.626728	0.751381	0.683417	0.763298	0.684964	0.722013	0	0	0
13	KU-AZ	1	1-RoBERTaLarge-10-train	0.814241	0.787425	0.800609	0	0	0	1	1	1	0.870968	0.80198	0.835052	0.916667	0.934641	0.925566	0.731458	0.666667	0.697561	0.720222	0.855263	0.781955	0.745583	0.761733	0.753571	0.880424	0.868696	0.874521	0.704167	0.741228	0.722222	0.650246	0.729282	0.6875	0.730769	0.634845	0.679438	0	0	0
		2	2-RoBERTaLarge-10-traindev-40ep	0.8375	0.802395	0.819572	0	0	0	1	1	1	0.886364	0.772277	0.825397	0.90566	0.941176	0.923077	0.716578	0.624709	0.667497	0.758824	0.848684	0.801242	0.764493	0.761733	0.76311	0.873704	0.882017	0.877841	0.726141	0.767544	0.746269	0.664921	0.701657	0.682796	0.728997	0.642005	0.682741	0	0	0
		3	3-RoBERTaLarge_CTD-5-train-1e5	0.817629	0.805389	0.811463	0	0	0	1	1	1	0.897727	0.782178	0.835979	0.882716	0.934641	0.907937	0.690821	0.666667	0.678529	0.711538	0.851974	0.775449	0.744186	0.808664	0.775087	0.870755	0.878211	0.874467	0.684	0.75	0.715481	0.67033	0.674033	0.672176	0.70603	0.670644	0.687882	0	0	0
		4	4-RoBERTaLarge_CTD-5-traindev-2e-5	0.81459	0.802395	0.808446	0	0	0	1	1	1	0.897727	0.782178	0.835979	0.889571	0.947712	0.917722	0.742627	0.645688	0.690773	0.734513	0.819079	0.774495	0.746528	0.776173	0.761062	0.870179	0.880114	0.875118	0.704348	0.710526	0.707424	0.693642	0.662983	0.677966	0.727034	0.661098	0.6925	0	0	0
		5	5-Best-CTD	0.812121	0.802395	0.807229	0	0	0	1	1	1	0.869565	0.792079	0.829016	0.888199	0.934641	0.910828	0.712082	0.645688	0.677262	0.698895	0.832237	0.75976	0.757042	0.776173	0.766488	0.869648	0.869648	0.869648	0.717391	0.723684	0.720524	0.692308	0.696133	0.694215	0.737533	0.670644	0.7025	0	0	0
7	UTHealth	1	1-Voting_w_FM	0.830247	0.805389	0.817629	0	0	0	0	0	0	0.824176	0.742574	0.78125	0.876543	0.928105	0.901587	0.745098	0.620047	0.676845	0.738739	0.809211	0.77237	0.768382	0.754513	0.761384	0.865366	0.843958	0.854528	0.700893	0.688596	0.69469	0.696629	0.685083	0.690808	0.743119	0.579952	0.651475	0	0	0
		2	2-Voting_w_MF	0.829193	0.799401	0.814024	0	0	0	1	1	1	0.831461	0.732673	0.778947	0.88125	0.921569	0.900958	0.749296	0.620047	0.678571	0.755418	0.802632	0.778309	0.770073	0.761733	0.76588	0.874753	0.843958	0.85908	0.717593	0.679825	0.698198	0.683333	0.679558	0.68144	0.775316	0.584726	0.666667	0	0	0
		3	3-Voting	0.831776	0.799401	0.815267	0	0	0	1	1	1	0.822222	0.732673	0.774869	0.876543	0.928105	0.901587	0.755747	0.613054	0.676963	0.751534	0.805921	0.777778	0.774074	0.754513	0.764168	0.870079	0.841104	0.855346	0.709091	0.684211	0.696429	0.688889	0.685083	0.686981	0.741325	0.560859	0.638587	0	0	0
		4	4-Stacking	0.83557	0.745509	0.787975	0	0	0	1	1	1	0.824176	0.742574	0.78125	0.863095	0.947712	0.903427	0.750733	0.596737	0.664935	0.726994	0.779605	0.752381	0.757143	0.765343	0.761221	0.865103	0.842055	0.853423	0.72549	0.649123	0.685185	0.704819	0.646409	0.674352	0.780405	0.551313	0.646154	0	0	0
		5	5-BioM-ALBERT_JL	0.83871	0.778443	0.807453	0	0	0	1	1	1	0.848837	0.722772	0.780749	0.872727	0.941176	0.90566	0.740223	0.617716	0.673443	0.737654	0.786184	0.761146	0.784091	0.747292	0.76525	0.864279	0.872502	0.868371	0.690583	0.675439	0.682927	0.690217	0.701657	0.69589	0.747664	0.572792	0.648649	0	0	0
21	bibliome	1	1-biobert_original_ensemble_7	0.812121	0.802395	0.807229	0	0	0	0	0	0	0.857143	0.772277	0.8125	0.895062	0.947712	0.920635	0.685649	0.701632	0.693548	0.695531	0.819079	0.752266	0.715254	0.761733	0.737762	0.843029	0.868696	0.85567	0.679688	0.763158	0.719008	0.62	0.685083	0.650919	0.68435	0.615752	0.648241	0	0	0
		2	2-biobert_scibert_ensemble_8	0.832298	0.802395	0.817073	0	0	0	0	0	0	0.851064	0.792079	0.820513	0.883436	0.941176	0.911392	0.710588	0.703963	0.70726	0.672727	0.851974	0.751814	0.722034	0.768953	0.744755	0.825893	0.880114	0.852142	0.651408	0.811404	0.722656	0.634615	0.729282	0.678663	0.705729	0.646778	0.674969	1	0.1	0.181818
		3	3-biobert_const_ensemble_7	0.827692	0.805389	0.816388	0	0	0	0	0	0	0.842697	0.742574	0.789474	0.873494	0.947712	0.909091	0.719794	0.652681	0.684597	0.678474	0.819079	0.742176	0.657738	0.797834	0.721044	0.831971	0.871551	0.851301	0.629758	0.798246	0.704062	0.727273	0.530387	0.613419	0.746711	0.541766	0.627939	0	0	0
		4	4-biobert_plus_biobert_const_ensemble_8	0.831325	0.826347	0.828829	0	0	0	0	0	0	0.819149	0.762376	0.789744	0.863905	0.954248	0.906832	0.705336	0.708625	0.706977	0.656085	0.815789	0.727273	0.69375	0.801444	0.743719	0.829401	0.869648	0.849048	0.652632	0.815789	0.725146	0.657459	0.657459	0.657459	0.726727	0.577566	0.643617	0	0	0
		5	5-all_models_ensemble_12	0.844037	0.826347	0.835098	0	0	0	0	0	0	0.849462	0.782178	0.814433	0.868263	0.947712	0.90625	0.718519	0.678322	0.697842	0.681199	0.822368	0.745156	0.707792	0.787004	0.745299	0.840513	0.872502	0.856209	0.650519	0.824561	0.727273	0.68617	0.712707	0.699187	0.720588	0.584726	0.645586	0	0	0
3	CU-UD	1	1-ensemble_base	0.762431	0.826347	0.793103	0	0	0	0	0	0	0.763636	0.831683	0.796209	0.847953	0.947712	0.895062	0.663306	0.7669	0.711351	0.634328	0.838816	0.72238	0.717042	0.805054	0.758503	0.851145	0.848716	0.849929	0.67433	0.77193	0.719836	0.613636	0.745856	0.673317	0.725373	0.579952	0.644562	0	0	0
		2	2-ensemble_large	0.763231	0.820359	0.790765	0	0	0	0	0	0	0.780952	0.811881	0.796117	0.844828	0.960784	0.899083	0.672234	0.750583	0.709251	0.624402	0.858553	0.722992	0.693939	0.826715	0.75453	0.821881	0.864891	0.842837	0.696	0.763158	0.728033	0.651282	0.701657	0.675532	0.704678	0.575179	0.633377	0	0	0
		3	3-majority_ensemble	0.808383	0.808383	0.808383	0	0	0	0	0	0	0.785714	0.762376	0.773869	0.834286	0.954248	0.890244	0.757979	0.664336	0.708075	0.697674	0.789474	0.740741	0.726073	0.794224	0.758621	0.858644	0.855376	0.857007	0.678161	0.776316	0.723926	0.628571	0.729282	0.675192	0.718919	0.634845	0.674271	0	0	0
		4	4-majority_electra	0.81194	0.814371	0.813154	0	0	0	0	0	0	0.797872	0.742574	0.769231	0.862275	0.941176	0.9	0.729268	0.69697	0.712753	0.719764	0.802632	0.758942	0.73913	0.797834	0.767361	0.856333	0.862036	0.859175	0.732394	0.684211	0.707483	0.606796	0.690608	0.645995	0.688482	0.627685	0.656679	0	0	0
		5	5-alldata_electra	0.782857	0.820359	0.80117	0	0	0	0	0	0	0.774194	0.712871	0.742268	0.878788	0.947712	0.91195	0.6974	0.687646	0.692488	0.723529	0.809211	0.763975	0.732026	0.808664	0.768439	0.854545	0.849667	0.852099	0.689655	0.701754	0.695652	0.611111	0.729282	0.664987	0.63835	0.627685	0.632972	0	0	0
29	TTI-COIN	1	1-desc_struct	0.781711	0.793413	0.787519	0	0	0	0	0	0	0.78	0.772277	0.776119	0.843931	0.954248	0.895706	0.73236	0.701632	0.716667	0.724036	0.802632	0.76131	0.705502	0.787004	0.744027	0.837512	0.85823	0.847744	0.655678	0.785088	0.714571	0.613527	0.701657	0.654639	0.641414	0.606205	0.623313	0	0	0
		2	2-ds_desc_struct	0.786145	0.781437	0.783784	0	0	0	0	0	0	0.778947	0.732673	0.755102	0.846154	0.934641	0.888199	0.775216	0.62704	0.693299	0.681948	0.782895	0.728943	0.707792	0.787004	0.745299	0.84981	0.850618	0.850214	0.664286	0.815789	0.732283	0.647727	0.629834	0.638655	0.730061	0.568019	0.638926	0	0	0
		3	3-ds_init_desc_struct	0.781977	0.805389	0.79351	0	0	0	0	0	0	0.804348	0.732673	0.766839	0.872727	0.941176	0.90566	0.774306	0.519814	0.622036	0.724771	0.779605	0.751189	0.707006	0.801444	0.751269	0.833488	0.857279	0.845216	0.701357	0.679825	0.690423	0.636816	0.707182	0.670157	0.683784	0.603819	0.641318	0	0	0
		4	4-ds_pretrain	0.756677	0.763473	0.76006	0	0	0	0	0	0	0.797872	0.742574	0.769231	0.865031	0.921569	0.892405	0.756757	0.587413	0.661417	0.648294	0.8125	0.721168	0.689103	0.776173	0.730051	0.836127	0.854424	0.845176	0.62543	0.798246	0.701349	0.655172	0.524862	0.582822	0.74	0.529833	0.617524	0	0	0
		5	5-ds_pretrain_init	0.741758	0.808383	0.773639	0	0	0	1	1	1	0.822222	0.732673	0.774869	0.861446	0.934641	0.896552	0.755187	0.424242	0.543284	0.700906	0.763158	0.730709	0.615385	0.779783	0.687898	0.779617	0.85157	0.814006	0.663317	0.578947	0.618267	0.602941	0.679558	0.638961	0.6225	0.594272	0.608059	0	0	0
4	good team	1	1-bert_gcn_v1	0.732044	0.793413	0.761494	0	0	0	0	0	0	0.894737	0.673267	0.768362	0.901408	0.836601	0.867797	0.591489	0.648019	0.618465	0.742671	0.75	0.746318	0.686869	0.736462	0.710801	0.877399	0.783064	0.827552	0.645283	0.75	0.693712	0.659341	0.662983	0.661157	0.694051	0.584726	0.634715	0	0	0
		2	2-bert_gcn_v2	0.755882	0.769461	0.762611	0	0	0	1	1	1	0.808511	0.752475	0.779487	0.902597	0.908497	0.905537	0.732639	0.491841	0.588563	0.647959	0.835526	0.729885	0.683706	0.772563	0.725424	0.848515	0.815414	0.831635	0.642308	0.732456	0.684426	0.567442	0.674033	0.616162	0.706215	0.596659	0.646831	0	0	0
		3	3-bert_gcn_v3	0.755162	0.766467	0.760773	0	0	0	0	0	0	0.773585	0.811881	0.792271	0.871795	0.888889	0.880259	0.635266	0.613054	0.623962	0.723473	0.740132	0.731707	0.705085	0.750903	0.727273	0.829971	0.822074	0.826004	0.681223	0.684211	0.682713	0.55794	0.718232	0.628019	0.724324	0.639618	0.679341	0	0	0
		4	4-bert_gcn_v4	0.845361	0.736527	0.7872	0	0	0	0	0	0	0.8125	0.772277	0.791878	0.80791	0.934641	0.866667	0.648	0.566434	0.604478	0.640704	0.838816	0.726496	0.69	0.747292	0.717504	0.79006	0.87726	0.83138	0.602151	0.736842	0.662722	0.600939	0.707182	0.649746	0.685279	0.644391	0.664207	0	0	0
		5	5-Text-to-Text_Transfer_Transformer	0.792285	0.799401	0.795827	0	0	0	0	0	0	0.808081	0.792079	0.8	0.840237	0.928105	0.881988	0.712531	0.675991	0.69378	0.647368	0.809211	0.719298	0.710098	0.787004	0.746575	0.836347	0.880114	0.857673	0.62724	0.767544	0.690335	0.578125	0.81768	0.677346	0.646651	0.668258	0.657277	0	0	0
23	FSU2021	1	1.BERT_split1	0.723238	0.829341	0.772664	0	0	0	0	0	0	0.747664	0.792079	0.769231	0.817143	0.934641	0.871951	0.608501	0.634033	0.621005	0.672775	0.845395	0.749271	0.679012	0.794224	0.732113	0.813059	0.864891	0.838174	0.641304	0.776316	0.702381	0.554656	0.756906	0.640187	0.604911	0.646778	0.625144	0	0	0
		2	2.BERT_split2	0.70202	0.832335	0.761644	0	0	0	0	0	0	0.724138	0.831683	0.774194	0.797814	0.954248	0.869048	0.603291	0.769231	0.67623	0.640199	0.848684	0.729844	0.621083	0.787004	0.694268	0.796507	0.867745	0.830601	0.558405	0.859649	0.677029	0.491349	0.78453	0.604255	0.532313	0.747017	0.621648	0	0	0
		3	3.t5	0.78635	0.793413	0.789866	0	0	0	0	0	0	0.774194	0.712871	0.742268	0.848485	0.915033	0.880503	0.726064	0.636364	0.678261	0.671233	0.805921	0.732436	0.691803	0.761733	0.725086	0.796972	0.85157	0.823367	0.597826	0.723684	0.654762	0.556054	0.685083	0.613861	0.613953	0.630072	0.621908	0	0	0
		4	4.Ensemble_Majority_Vote	0.808642	0.784431	0.796353	0	0	0	0	0	0	0.755319	0.70297	0.728205	0.86875	0.908497	0.888179	0.767908	0.624709	0.688946	0.724551	0.796053	0.758621	0.711744	0.722022	0.716846	0.848309	0.835395	0.841802	0.573826	0.75	0.65019	0.591346	0.679558	0.632391	0.679389	0.637232	0.657635	0	0	0
		5	5.Trained_Ensemble	0.722222	0.077844	0.140541	0	0	0	0	0	0	0.718182	0.782178	0.748815	0.717949	0.183007	0.291667	0.504505	0.261072	0.344086	0.63587	0.769737	0.696429	0.677852	0.729242	0.702609	0.786458	0.862036	0.822515	0.454082	0.780702	0.574194	0.484536	0.779006	0.597458	0.523973	0.73031	0.610169	0	0	0
14	HY-NLP	1	1-pub_glove_model	0.745946	0.826347	0.784091	0	0	0	1	1	1	0.813725	0.821782	0.817734	0.811111	0.954248	0.876877	0.618852	0.703963	0.65867	0.714689	0.832237	0.768997	0.68038	0.776173	0.725126	0.821525	0.871551	0.845799	0.599315	0.767544	0.673077	0.551724	0.707182	0.619855	0.623832	0.637232	0.63046	0	0	0
		2	2-pub_glove_full_model	0.765217	0.790419	0.777614	0	0	0	1	1	1	0.778947	0.732673	0.755102	0.872727	0.941176	0.90566	0.676093	0.613054	0.643032	0.702857	0.809211	0.752294	0.692308	0.747292	0.71875	0.844844	0.849667	0.847249	0.663636	0.640351	0.651786	0.625	0.635359	0.630137	0.681416	0.551313	0.609499	0.1	0.1	0.1
28	NVhealthNLP	1	1-BioBERT_T5_ensemble	0.749117	0.634731	0.687196	0	0	0	1	0.333333	0.5	0.804348	0.732673	0.766839	0.836478	0.869281	0.852564	0.680791	0.561772	0.615581	0.621333	0.766447	0.686303	0.711538	0.66787	0.689013	0.752336	0.765937	0.759076	0.643777	0.657895	0.650759	0.638554	0.585635	0.610951	0.630719	0.460621	0.532414	0	0	0
		2	2-T5	0.709898	0.622754	0.663477	0	0	0	0	0	0	0.74026	0.564356	0.640449	0.773723	0.69281	0.731034	0.599398	0.463869	0.522996	0.573407	0.680921	0.622556	0.561905	0.638989	0.597973	0.768889	0.658421	0.70938	0.581006	0.45614	0.511057	0.46	0.508287	0.48294	0.503836	0.470167	0.48642	0	0	0
		3	3-BioMegatron	0.745509	0.745509	0.745509	0	0	0	1	0.666667	0.8	0.761905	0.792079	0.776699	0.831395	0.934641	0.88	0.676617	0.634033	0.654633	0.749117	0.697368	0.722317	0.755639	0.725632	0.740331	0.78257	0.845861	0.812986	0.677725	0.627193	0.651481	0.666667	0.552486	0.60423	0.688474	0.527446	0.597297	0	0	0
		4	4-BERT-base-large_BioMegatron_ensemble	0.770393	0.763473	0.766917	0	0	0	0	0	0	0.760417	0.722772	0.741117	0.849398	0.921569	0.884013	0.730366	0.65035	0.688039	0.74359	0.763158	0.753247	0.760563	0.779783	0.770053	0.838586	0.835395	0.836988	0.721925	0.592105	0.650602	0.696552	0.558011	0.619632	0.68323	0.52506	0.593792	0	0	0
16	HITSZ-ICRC	1	1-test-split-marker-biobert	0.827119	0.730539	0.775835	0	0	0	0	0	0	0.829268	0.673267	0.743169	0.9	0.823529	0.860068	0.700272	0.599068	0.645729	0.677711	0.740132	0.707547	0.697842	0.700361	0.699099	0.818627	0.794481	0.806374	0.647059	0.723684	0.68323	0.677215	0.59116	0.631268	0.651026	0.529833	0.584211	0	0	0
		2	2-test-entityloss-biobert	0.776074	0.757485	0.766667	0	0	0	1	1	1	0.8375	0.663366	0.740331	0.863014	0.823529	0.842809	0.702997	0.601399	0.648241	0.688822	0.75	0.71811	0.726236	0.689531	0.707407	0.8308	0.780209	0.804711	0.636364	0.70614	0.669439	0.579487	0.624309	0.601064	0.700855	0.587112	0.638961	0	0	0
		3	3-test-vote-biobert	0.817869	0.712575	0.7616	0	0	0	1	1	1	0.873418	0.683168	0.766667	0.880282	0.816993	0.847458	0.735119	0.575758	0.645752	0.70405	0.743421	0.7232	0.723485	0.689531	0.7061	0.859667	0.78687	0.821659	0.666667	0.657895	0.662252	0.642458	0.635359	0.638889	0.744337	0.548926	0.631868	0	0	0
		4	4-test-vote-kebiobert	0.776758	0.760479	0.768533	0	0	0	1	0.333333	0.5	0.822222	0.732673	0.774869	0.883562	0.843137	0.862876	0.693989	0.592075	0.638994	0.693694	0.759868	0.725275	0.740876	0.732852	0.736842	0.850354	0.80019	0.82451	0.670833	0.70614	0.688034	0.653061	0.707182	0.679045	0.754902	0.551313	0.637241	0	0	0
		5	5-dev++	0.764706	0.700599	0.73125	0	0	0	0	0	0	0.774194	0.712871	0.742268	0.856209	0.856209	0.856209	0.630027	0.547786	0.586035	0.681287	0.766447	0.721362	0.66	0.714801	0.686308	0.764758	0.813511	0.788382	0.724324	0.587719	0.64891	0.644295	0.530387	0.581818	0.770833	0.441527	0.561457	0	0	0
6	Saama Research	1	1.biobert	0.79375	0.760479	0.776758	0	0	0	1	1	1	0.791209	0.712871	0.75	0.85	0.888889	0.86901	0.694737	0.615385	0.652658	0.738602	0.799342	0.767773	0.690476	0.732852	0.711033	0.819021	0.843958	0.831303	0.641921	0.644737	0.643326	0.589744	0.635359	0.611702	0.643045	0.584726	0.6125	0	0	0
		2	2.bioelectra	0.762376	0.691617	0.725275	0	0	0	0.666667	0.666667	0.666667	0.765306	0.742574	0.753769	0.865385	0.882353	0.873786	0.650602	0.629371	0.63981	0.652055	0.782895	0.71151	0.630435	0.628159	0.629295	0.809933	0.806851	0.808389	0.557377	0.596491	0.576271	0.586957	0.596685	0.591781	0.614973	0.548926	0.580076	0	0	0
		3	3.pubmedbert	0.746988	0.742515	0.744745	0	0	0	1	1	1	0.752577	0.722772	0.737374	0.815476	0.895425	0.853583	0.634615	0.615385	0.624852	0.672222	0.796053	0.728916	0.632867	0.65343	0.642984	0.81606	0.831589	0.823751	0.619469	0.614035	0.61674	0.594737	0.624309	0.609164	0.653005	0.570406	0.608917	0	0	0
10	Stelios	1	1-BioBERT	0.762658	0.721557	0.741538	0	0	0	1	1	1	0.72619	0.60396	0.659459	0.881119	0.823529	0.851351	0.69914	0.568765	0.627249	0.656891	0.736842	0.694574	0.707746	0.725632	0.716578	0.820281	0.777355	0.798241	0.695	0.609649	0.649533	0.562842	0.569061	0.565934	0.644578	0.51074	0.569907	0	0	0
		2	2-SciBERT	0.758308	0.751497	0.754887	0	0	0	1	0.666667	0.8	0.776471	0.653465	0.709677	0.878378	0.849673	0.863787	0.695055	0.589744	0.638083	0.655882	0.733553	0.692547	0.683849	0.718412	0.700704	0.79771	0.795433	0.79657	0.675676	0.548246	0.605327	0.547368	0.574586	0.560647	0.628986	0.5179	0.568063	0	0	0
		3	3-BlueBERT	0.748344	0.676647	0.710692	0	0	0	1	0.333333	0.5	0.825	0.653465	0.729282	0.849673	0.849673	0.849673	0.663212	0.596737	0.628221	0.657492	0.707237	0.681458	0.631746	0.718412	0.672297	0.802985	0.76784	0.785019	0.624309	0.495614	0.552567	0.551515	0.502762	0.526012	0.600559	0.513126	0.553411	0	0	0
		4	4-PubMedBERT	0.737892	0.775449	0.756204	0	0	0	0	0	0	0.755319	0.70297	0.728205	0.852564	0.869281	0.860841	0.717617	0.645688	0.679755	0.64624	0.763158	0.699849	0.750916	0.740072	0.745455	0.803419	0.804948	0.804183	0.722222	0.684211	0.702703	0.70229	0.508287	0.589744	0.591011	0.627685	0.608796	0	0	0
		5	5-BioELECTRA	0.725434	0.751497	0.738235	0	0	0	1	1	1	0.752688	0.693069	0.721649	0.832258	0.843137	0.837662	0.703081	0.585082	0.638677	0.687879	0.746711	0.716088	0.721374	0.68231	0.701299	0.810029	0.799239	0.804598	0.660465	0.622807	0.641084	0.553763	0.569061	0.561308	0.623626	0.541766	0.579821	0	0	0
5	The Three Musketeers	1	biobert	0.769939	0.751497	0.760606	0	0	0	0.75	1	0.857143	0.794118	0.80198	0.79803	0.851852	0.901961	0.87619	0.651515	0.701632	0.675645	0.628866	0.802632	0.705202	0.61976	0.747292	0.677578	0.77931	0.860133	0.81773	0.619658	0.635965	0.627706	0.557078	0.674033	0.61	0.635417	0.582339	0.607721	0	0	0
2	USMBA_UIT	1	1-mttl-scibert	0.811321	0.643713	0.717863	0	0	0	0	0	0	0.839506	0.673267	0.747253	0.838028	0.777778	0.80678	0.730104	0.491841	0.587744	0.645455	0.700658	0.671924	0.667883	0.66065	0.664247	0.82631	0.764986	0.794466	0.688623	0.504386	0.582278	0.622517	0.519337	0.566265	0.71777	0.491647	0.583569	0	0	0
		2	2-mttl-pubmedbert	0.757188	0.709581	0.732612	0	0	0	0	0	0	0.785714	0.653465	0.713514	0.842466	0.803922	0.822742	0.690608	0.582751	0.632111	0.665625	0.700658	0.682692	0.710526	0.68231	0.696133	0.835533	0.783064	0.808448	0.692308	0.513158	0.589421	0.632432	0.646409	0.639344	0.679558	0.587112	0.629962	0	0	0
		3	3-mttl-scibert_more_data	0.745645	0.640719	0.689211	0	0	0	0	0	0	0.794872	0.613861	0.692737	0.831081	0.803922	0.817276	0.63964	0.496503	0.559055	0.684564	0.671053	0.677741	0.640138	0.66787	0.65371	0.797366	0.748811	0.772326	0.642857	0.355263	0.457627	0.687943	0.535912	0.602484	0.710037	0.455847	0.555233	0	0	0
		4	4-mttl_pubmedbert_more_data	0.813505	0.757485	0.784496	0	0	0	0	0	0	0.8	0.594059	0.681818	0.827586	0.784314	0.805369	0.641161	0.566434	0.601485	0.684564	0.671053	0.677741	0.711679	0.703971	0.707804	0.833166	0.788773	0.810362	0.711538	0.486842	0.578125	0.634831	0.624309	0.629526	0.755853	0.539379	0.629526	0	0	0
19	NLPatVCU	1	1-UCSD	0.79322	0.700599	0.744038	0	0	0	0	0	0	0.733333	0.653465	0.691099	0.860927	0.849673	0.855263	0.700288	0.566434	0.626289	0.671779	0.720395	0.695238	0.676375	0.754513	0.713311	0.814887	0.791627	0.803089	0.71066	0.614035	0.658824	0.611429	0.59116	0.601124	0.614362	0.551313	0.581132	0	0	0
		2	2-VCU_BERT1	0.556306	0.739521	0.634961	0	0	0	1	0.333333	0.5	0.581818	0.633663	0.606635	0.647343	0.875817	0.744444	0.406003	0.599068	0.483992	0.495495	0.723684	0.588235	0.488372	0.68231	0.569277	0.612927	0.784967	0.68836	0.389474	0.486842	0.432749	0.416058	0.629834	0.501099	0.377327	0.53222	0.441584	0	0	0
		3	2-VCU_BERT2	0.467742	0.607784	0.528646	0	0	0	0	0	0	0.489209	0.673267	0.566667	0.539823	0.797386	0.643799	0.33913	0.545455	0.418231	0.437186	0.572368	0.495726	0.342466	0.631769	0.444162	0.526035	0.749762	0.618282	0.4	0.377193	0.388262	0.334764	0.430939	0.376812	0.416856	0.436754	0.426573	0	0	0
27	BIT.UA	1	1-single-last_layer_bert-training_best_on_dev-avg4_f0	0.703704	0.739521	0.721168	0	0	0	0.666667	0.666667	0.666667	0.762887	0.732673	0.747475	0.822485	0.908497	0.863354	0.638249	0.645688	0.641947	0.596939	0.769737	0.672414	0.701961	0.646209	0.672932	0.762887	0.84491	0.801806	0.594771	0.798246	0.681648	0.615819	0.60221	0.608939	0.646707	0.515513	0.573705	0	0	0
		2	2-single-last_layer_bert-training_dev-avg4_f0	0.75841	0.742515	0.750378	0	0	0	0.666667	0.666667	0.666667	0.757576	0.742574	0.75	0.836257	0.934641	0.882716	0.649412	0.643357	0.64637	0.629526	0.743421	0.68175	0.649306	0.67509	0.661947	0.765625	0.839201	0.800726	0.602273	0.697368	0.646341	0.619318	0.60221	0.610644	0.639053	0.515513	0.570674	0	0	0
		3	3-single-baseline-training_dev-avg4_f0	0.542234	0.595808	0.56776	0	0	0	0	0	0	0.6	0.683168	0.638889	0.709497	0.830065	0.76506	0.453271	0.678322	0.543417	0.487179	0.625	0.54755	0.502577	0.703971	0.586466	0.587761	0.831589	0.688731	0.480337	0.75	0.585616	0.4375	0.657459	0.525386	0.503198	0.563246	0.531532	0	0	0
		4	4-single-wsequence-training_dev-avg4_f0	0.707317	0.607784	0.653784	0	0	0	1	0.333333	0.5	0.755556	0.673267	0.712042	0.764368	0.869281	0.813456	0.591422	0.610723	0.600917	0.590659	0.707237	0.643713	0.607509	0.642599	0.624561	0.746269	0.808754	0.776256	0.544262	0.72807	0.622889	0.546392	0.585635	0.565333	0.65625	0.451074	0.534653	0	0	0
		5	5-multi-wsequence-training_dev-avg4_t0	0.715867	0.580838	0.641322	0	0	0	0	0	0	0.773196	0.742574	0.757576	0.781609	0.888889	0.831804	0.622739	0.561772	0.590686	0.642857	0.621711	0.632107	0.632727	0.628159	0.630435	0.735216	0.792578	0.762821	0.544484	0.671053	0.601179	0.54386	0.513812	0.528409	0.650177	0.439141	0.524217	0	0	0
25	Jungfraujoch	1	test_pred_v1	0.859574	0.60479	0.710018	0	0	0	0	0	0	0.819672	0.49505	0.617284	0.881481	0.777778	0.826389	0.722222	0.515152	0.601361	0.725	0.667763	0.695205	0.725322	0.610108	0.662745	0.834382	0.757374	0.794015	0.674033	0.535088	0.596577	0.746377	0.569061	0.645768	0.710317	0.427208	0.533532	0	0	0
24	ClaC	1	ClinBERT	0.726444	0.715569	0.720965	0	0	0	0	0	0	0.777778	0.693069	0.732984	0.724719	0.843137	0.779456	0.618557	0.559441	0.587515	0.73494	0.601974	0.661844	0.646809	0.548736	0.59375	0.782306	0.748811	0.765192	0.613497	0.438596	0.511509	0.608187	0.574586	0.590909	0.523929	0.49642	0.509804	0	0	0
		2	ClinBERT_Dep1	0.755776	0.685629	0.718995	0	0	0	0	0	0	0.69697	0.683168	0.69	0.738636	0.849673	0.790274	0.589744	0.589744	0.589744	0.633609	0.756579	0.689655	0.688	0.620939	0.652751	0.745234	0.818268	0.780045	0.509579	0.583333	0.543967	0.444444	0.685083	0.53913	0.51134	0.591885	0.548673	0	0	0
		3	ClinBERT_Dep2	0.726444	0.715569	0.720965	0	0	0	0.5	0.333333	0.4	0.777778	0.693069	0.732984	0.724719	0.843137	0.779456	0.618557	0.559441	0.587515	0.73494	0.601974	0.661844	0.646809	0.548736	0.59375	0.782306	0.748811	0.765192	0.613497	0.438596	0.511509	0.608187	0.574586	0.590909	0.523929	0.49642	0.509804	0	0	0
		4	ClinBERT_black	0.726444	0.715569	0.720965	0	0	0	0.5	0.333333	0.4	0.777778	0.693069	0.732984	0.724719	0.843137	0.779456	0.618557	0.559441	0.587515	0.73494	0.601974	0.661844	0.646809	0.548736	0.59375	0.782306	0.748811	0.765192	0.613497	0.438596	0.511509	0.608187	0.574586	0.590909	0.523929	0.49642	0.509804	0	0	0
26	catalytic	1	1-BiLSTM	0.722772	0.437126	0.544776	0	0	0	0	0	0	0.59	0.584158	0.587065	0.78125	0.653595	0.711744	0.617211	0.484848	0.543081	0.672986	0.467105	0.551456	0.609848	0.581227	0.595194	0.735238	0.734539	0.734888	0.583333	0.644737	0.6125	0.598901	0.60221	0.600551	0.657343	0.448687	0.533333	0	0	0
		2	2-BIOBERT_REIMPL_BASELINE	0.698962	0.60479	0.648475	0	0	0	0	0	0	0.758621	0.653465	0.702128	0.734104	0.830065	0.779141	0.729825	0.484848	0.582633	0.788043	0.476974	0.594262	0.816327	0.288809	0.426667	0.602332	0.884872	0.716763	0.638889	0.100877	0.174242	0.454545	0.635359	0.529954	0.652866	0.48926	0.559345	0	0	0
8	DigiLab-UG	1	1-BERT-base-cased	0.434153	0.898204	0.585366	0	0	0	0.3	1	0.461538	0.450237	0.940594	0.608974	0.489933	0.954248	0.64745	0.344137	0.841492	0.488498	0.409091	0.858553	0.55414	0.372828	0.851986	0.518681	0.501863	0.897241	0.643686	0.316081	0.75	0.444733	0.218409	0.773481	0.340633	0.32393	0.794749	0.460263	0	0	0
		2	2-Ensemble1	0.453292	0.886228	0.599797	0	0	0	0.75	1	0.857143	0.477833	0.960396	0.638158	0.561069	0.960784	0.708434	0.355186	0.846154	0.500345	0.485714	0.894737	0.62963	0.433628	0.884477	0.581948	0.549735	0.888677	0.679273	0.4	0.842105	0.542373	0.268382	0.80663	0.402759	0.34139	0.809069	0.48017	0	0	0
		3	3-Ensemble2	0.460709	0.89521	0.608342	0	0	0	0.75	1	0.857143	0.4689	0.970297	0.632258	0.589641	0.96732	0.732673	0.353755	0.834499	0.496877	0.498141	0.881579	0.63658	0.448905	0.888087	0.596364	0.55	0.900095	0.682786	0.417355	0.885965	0.567416	0.279113	0.834254	0.418283	0.339731	0.844869	0.4846	0	0	0
		4	4-Ensemble3	0.485531	0.904192	0.631799	0	0	0	0.75	1	0.857143	0.513089	0.970297	0.671233	0.573643	0.96732	0.720195	0.375258	0.848485	0.520372	0.486486	0.888158	0.628638	0.450909	0.895307	0.599758	0.564982	0.893435	0.692223	0.431373	0.868421	0.576419	0.28	0.812155	0.416431	0.34714	0.840095	0.491277	0	0	0
1	Trerotola	1	BERT-Base	0.383562	0.838323	0.526316	0	0	0	0	0	0	0.470588	0.871287	0.611111	0.52549	0.875817	0.656863	0.285959	0.778555	0.418284	0.385938	0.8125	0.523305	0.331915	0.844765	0.476578	0.286394	0.859182	0.429591	0.318731	0.925439	0.474157	0.271881	0.80663	0.406685	0.278045	0.828162	0.416317	0	0	0
17	BHAM	1	test_background_relations	0.172606	0.464072	0.251623	0	0	0	0	0	0	0.305556	0.326733	0.315789	0.2875	0.45098	0.351145	0.239203	0.335664	0.27934	0.18724	0.444079	0.263415	0.201531	0.285199	0.236173	0.307692	0.449096	0.365184	0.179487	0.214912	0.195609	0.115854	0.209945	0.149312	0.236324	0.257757	0.246575	0	0	0
11	LasigeBioTM	1	1-lasigebiotm_deep_learning_ontologies_model_class_weights_lower	0.503268	0.230539	0.316222	0	0	0	0	0	0	0.289474	0.108911	0.158273	0.560976	0.300654	0.391489	0.273381	0.265734	0.269504	0.256098	0.138158	0.179487	0.341085	0.158845	0.216749	0.510806	0.247383	0.333333	0.555556	0.109649	0.18315	0	0	0	0.140969	0.076372	0.099071	0	0	0
		2	2-lasigebiotm_deep_learning_ontologies_model_no_ancestors_precision	0.37	0.221557	0.277154	0	0	0	0	0	0	0.125	0.019802	0.034188	0.5625	0.176471	0.268657	0.460432	0.149184	0.225352	0.548387	0.055921	0.101493	0.307692	0.129964	0.182741	0.626959	0.190295	0.291971	0.833333	0.04386	0.083333	0	0	0	0.296296	0.019093	0.035874	0	0	0
		3	3-lasigebiotm_deep_learning_ontologies_model_no_ancestors_class_weights_lower	0.472973	0.10479	0.171569	0	0	0	0	0	0	0.30303	0.09901	0.149254	0.73913	0.222222	0.341709	0.204392	0.282051	0.237023	0.28	0.138158	0.185022	0.389831	0.083032	0.136905	0.42681	0.263559	0.325882	0.888889	0.035088	0.067511	0	0	0	0.146154	0.045346	0.069217	0	0	0
		4	4-lasigebiotm_deep_learning_ontologies_model_no_ancestors_score	0.375	0.215569	0.273764	0	0	0	0	0	0	0.466667	0.069307	0.12069	0.666667	0.27451	0.388889	0.245179	0.207459	0.224747	0.247126	0.141447	0.179916	0.278049	0.205776	0.236515	0.397713	0.297812	0.340588	1	0.004386	0.008734	0	0	0	0.246575	0.042959	0.073171	0	0	0
		5	5-lasigebiotm_deep_learning_ontologies_model_no_ancestors_class_weights	0.424837	0.194611	0.26694	0	0	0	0	0	0	0.407407	0.108911	0.171875	0.608108	0.294118	0.396476	0.277635	0.251748	0.264059	0.292683	0.118421	0.168618	0.264423	0.198556	0.226804	0.598425	0.216936	0.318436	0.583333	0.030702	0.058333	0	0	0	0.328125	0.050119	0.086957	0	0	0
9	TMU_NLP	1	Submission_II_dist(B1, B2, B3)	0.488636	0.128743	0.203791	0	0	0	0	0	0	0.5	0.049505	0.09009	0.642857	0.058824	0.107784	0.517241	0.06993	0.123203	0.576471	0.161184	0.251928	0.457143	0.173285	0.251309	0.557471	0.092293	0.158367	0.41	0.179825	0.25	0.148936	0.038674	0.061404	0.375	0.085919	0.139806	0	0	0
		2	20210915Sub_MS_Abs_Ens_5fold_nodist_dist	0.666667	0.131737	0.22	0	0	0	0	0	0	0.888889	0.079208	0.145455	0.631579	0.078431	0.139535	0.439394	0.067599	0.117172	0.654762	0.180921	0.283505	0.592233	0.220217	0.321053	0.637427	0.103711	0.178396	0.62766	0.258772	0.36646	0.183673	0.049724	0.078261	0.450549	0.097852	0.160784	0	0	0
		3	20210922SubIVb1b2b3	0.541667	0.116766	0.192118	0	0	0	0	0	0	0.7	0.069307	0.126126	0.625	0.065359	0.118343	0.45	0.062937	0.110429	0.55	0.144737	0.229167	0.490741	0.191336	0.275325	0.475676	0.08373	0.142395	0.527027	0.171053	0.258278	0.170213	0.044199	0.070175	0.413793	0.085919	0.142292	0	0	0
		4	202109225fold	0	0	0	0	0	0	0	0	0	0	0	0	0	0	0	0	0	0	0	0	0	0	0	0	0	0	0	0	0	0	0	0	0	0	0	0	0	0	0
		5	preidction_llr	0	0	0	0	0	0	0	0	0	0	0	0	0	0	0	0.037037	0.002331	0.004386	0	0	0	0	0	0	0.015625	0.000951	0.001794	0.027027	0.004386	0.007547	0	0	0	0	0	0	0	0	0
12	Elsevier	1	scibert	0.807692	0.062874	0.116667	0	0	0	0	0	0	0.75	0.059406	0.110092	0.875	0.045752	0.086957	0.740741	0.04662	0.087719	0.6	0.098684	0.169492	0.5	0.032491	0.061017	0.880597	0.056137	0.105546	0.411765	0.061404	0.10687	0.157895	0.033149	0.054795	0.467742	0.069212	0.120582	0	0	0
20	Orpailleur	1	1_CNN	0.018868	0.002994	0.005168	0	0	0	0	0	0	0.333333	0.049505	0.086207	0.217391	0.03268	0.056818	0.12963	0.016317	0.028986	0.090909	0.009868	0.017804	0.121212	0.01444	0.025806	0.179104	0.045671	0.072782	0.241379	0.030702	0.054475	0.0625	0.005525	0.010152	0.104167	0.023866	0.038835	0	0	0
		2	2_SciBERT_CNN	0.15	0.026946	0.045685	0	0	0	0	0	0	0.444444	0.079208	0.134454	0.277778	0.065359	0.10582	0.25	0.037296	0.064909	0.15625	0.016447	0.029762	0.169811	0.032491	0.054545	0.402778	0.055186	0.097071	0.296296	0.070175	0.113475	0.079365	0.027624	0.040984	0.181818	0.047733	0.075614	0	0	0
		3	3_SciBERT_LSTM_CNN	0.205128	0.023952	0.042895	0	0	0	0	0	0	0.470588	0.079208	0.135593	0.272727	0.058824	0.096774	0.311475	0.044289	0.077551	0.142857	0.009868	0.018462	0.191489	0.032491	0.055556	0.415493	0.056137	0.09891	0.419355	0.057018	0.100386	0.133333	0.033149	0.053097	0.38	0.045346	0.081023	0	0	0
		4	4_ensemble_RF	0.2	0.020958	0.03794	0	0	0	0	0	0	0.5	0.089109	0.151261	0.264706	0.058824	0.096257	0.339623	0.041958	0.074689	0.2	0.009868	0.018809	0.222222	0.028881	0.051118	0.372549	0.054234	0.094684	0.428571	0.065789	0.114068	0.208333	0.027624	0.04878	0.28169	0.047733	0.081633	0	0	0
	NetPharMed	1	predictions_v2	0.027668	0.10479	0.043777	0	0	0	0	0	0	0.023861	0.108911	0.039146	0.012289	0.052288	0.0199	0.03841	0.132867	0.059592	0.03937	0.131579	0.060606	0.016438	0.086643	0.027634	0.100559	0.239772	0.141692	0.017133	0.131579	0.030318	0.009533	0.055249	0.01626	0.036187	0.195704	0.06108	0	0	0
22	Cansa	1	1-BioBERT				0	0	0

## Sheet: Full DrugProt-L Granular result
			ACTIVATOR			AGONIST-ACTIVATOR			AGONIST-INHIBITOR			AGONIST			ANTAGONIST			DIRECT-REGULATOR			INDIRECT-DOWNREGULATOR			INDIRECT-UPREGULATOR			INHIBITOR			PART-OF			PRODUCT-OF			SUBSTRATE			SUBSTRATE_PRODUCT-OF
submission_ID	team_name	run_name	P	R	F1	P	R	F1	P	R	F1	P	R	F1	P	R	F1	P	R	F1	P	R	F1	P	R	F1	P	R	F1	P	R	F1	P	R	F1	P	R	F1	P	R	F1
6	The Three Musketeers	The Three Musketeers-20210926T2338	0.756972	0.568862	0.649573	0	0	0	0.75	1	0.857143	0.766667	0.683168	0.722513	0.834483	0.79085	0.812081	0.659459	0.568765	0.610763	0.673993	0.605263	0.637782	0.631579	0.649819	0.640569	0.770414	0.61941	0.686709	0.594737	0.495614	0.54067	0.491525	0.480663	0.486034	0.638365	0.484487	0.550882	0	0	0
5	NLM-NCBI	1-no-sl-BioMELECTRAL	0.820669	0.808383	0.81448	0	0	0	1	1	1	0.865979	0.831683	0.848485	0.883436	0.941176	0.911392	0.698376	0.701632	0.7	0.679688	0.858553	0.758721	0.739865	0.790614	0.764398	0.865714	0.864891	0.865302	0.738197	0.754386	0.746204	0.622549	0.701657	0.65974	0.758621	0.630072	0.688396	0	0	0
5	NLM-NCBI	2-no-sl-PubmedBERT	0.816817	0.814371	0.815592	0	0	0	1	1	1	0.892473	0.821782	0.85567	0.888889	0.941176	0.914286	0.718605	0.72028	0.719441	0.688776	0.888158	0.775862	0.751678	0.808664	0.77913	0.86692	0.867745	0.867332	0.694981	0.789474	0.73922	0.582222	0.723757	0.64532	0.727979	0.670644	0.698137	0	0	0
5	NLM-NCBI	3-no-sl-RoBERTa	0.800595	0.805389	0.802985	0	0	0	1	1	1	0.84375	0.80198	0.822335	0.884848	0.954248	0.918239	0.705336	0.708625	0.706977	0.694737	0.868421	0.77193	0.728188	0.783394	0.754783	0.858464	0.882969	0.870544	0.723404	0.745614	0.734341	0.609756	0.690608	0.647668	0.764873	0.644391	0.699482	0	0	0
5	NLM-NCBI	4-no-sc	0.797059	0.811377	0.804154	0	0	0	1	1	1	0.914894	0.851485	0.882051	0.898734	0.928105	0.913183	0.7109	0.699301	0.705053	0.664141	0.865132	0.751429	0.74	0.801444	0.769497	0.860771	0.870599	0.865658	0.696356	0.754386	0.724211	0.581897	0.745856	0.653753	0.740053	0.665871	0.701005	0	0	0
5	NLM-NCBI	5-all	0.774373	0.832335	0.802309	0	0	0	1	1	1	0.84466	0.861386	0.852941	0.889571	0.947712	0.917722	0.682875	0.752914	0.716186	0.650602	0.888158	0.751043	0.714734	0.823105	0.765101	0.845528	0.89058	0.86747	0.689139	0.807018	0.743434	0.571429	0.751381	0.649165	0.719212	0.696897	0.707879	0	0	0
3	good team	1-bert_attention	0.730769	0.796407	0.762178	0	0	0	1	0.333333	0.5	0.85567	0.821782	0.838384	0.891026	0.908497	0.899676	0.629545	0.645688	0.637514	0.688525	0.828947	0.752239	0.725632	0.725632	0.725632	0.783434	0.863939	0.821719	0.648536	0.679825	0.663812	0.645161	0.662983	0.653951	0.636364	0.651551	0.643868	0.5	0.1	0.166667
4	KU-AZ	1-BioLM-CTD-lr1e5-filter	0.795252	0.802395	0.798808	0	0	0	1	1	1	0.865854	0.70297	0.775956	0.898089	0.921569	0.909677	0.690594	0.65035	0.669868	0.652174	0.789474	0.714286	0.70068	0.743682	0.721541	0.870904	0.834443	0.852284	0.707627	0.732456	0.719828	0.641711	0.662983	0.652174	0.680412	0.630072	0.654275	0	0	0
4	KU-AZ	2-BioLM-CTD-lr5e6-filter	0.811321	0.772455	0.791411	0	0	0	0.75	1	0.857143	0.883721	0.752475	0.812834	0.886076	0.915033	0.900322	0.705426	0.636364	0.669118	0.664835	0.796053	0.724551	0.728522	0.765343	0.746479	0.864222	0.829686	0.846602	0.702929	0.736842	0.719486	0.65285	0.696133	0.673797	0.676393	0.608592	0.640704	0	0	0
4	KU-AZ	3-BioLM-lr2e5-filter	0.823718	0.769461	0.795666	0	0	0	1	1	1	0.857143	0.712871	0.778378	0.89441	0.941176	0.917197	0.711957	0.610723	0.657465	0.665722	0.773026	0.715373	0.702509	0.707581	0.705036	0.86753	0.828735	0.847689	0.703349	0.644737	0.672769	0.640553	0.767956	0.698492	0.682451	0.584726	0.62982	0.333333	0.1	0.153846
7	TMU_NLP	1-microsoft_sent_selection	0.414634	0.865269	0.560621	0	0	0	1	0.333333	0.5	0.491892	0.90099	0.636364	0.491582	0.954248	0.648889	0.381264	0.815851	0.519673	0.457597	0.851974	0.595402	0.45	0.812274	0.579151	0.529311	0.884872	0.662393	0.388412	0.79386	0.521614	0.346241	0.839779	0.490323	0.329735	0.801909	0.467316	0	0	0
7	TMU_NLP	2-disbert_microsoft	0.500885	0.847305	0.629588	0	0	0	0	0	0	0.438889	0.782178	0.562278	0.45625	0.954248	0.617336	0.37234	0.815851	0.511322	0.526971	0.835526	0.64631	0.470464	0.805054	0.593875	0.548541	0.876308	0.674725	0.405286	0.807018	0.539589	0.354667	0.734807	0.478417	0.334031	0.761337	0.464338	0	0	0
7	TMU_NLP	3-disbert_dmisv1_1	0.491833	0.811377	0.612429	0	0	0	0	0	0	0.422886	0.841584	0.562914	0.455128	0.928105	0.610753	0.338221	0.806527	0.476584	0.51782	0.8125	0.632522	0.427673	0.736462	0.541114	0.547251	0.843007	0.66367	0.386005	0.75	0.509687	0.34349	0.685083	0.457565	0.342421	0.749403	0.47006	0	0	0
2	FSU2021	1.sbert	0.749271	0.769461	0.759232	0	0	0	0	0	0	0.768421	0.722772	0.744898	0.825581	0.928105	0.873846	0.641026	0.582751	0.610501	0.594787	0.825658	0.69146	0.618297	0.707581	0.659933	0.804702	0.846813	0.82522	0.659389	0.662281	0.660832	0.566474	0.541436	0.553672	0.666667	0.548926	0.602094	0	0	0
1	CU-UD	1-bert_predictions	0.784024	0.793413	0.78869	0	0	0	0	0	0	0.793814	0.762376	0.777778	0.843931	0.954248	0.895706	0.665217	0.713287	0.688414	0.672973	0.819079	0.738872	0.749117	0.765343	0.757143	0.840328	0.876308	0.857941	0.676991	0.671053	0.674009	0.651282	0.701657	0.675532	0.652913	0.642005	0.647413	0	0	0
8	NVhealthNLP	bert_base-large_scale-submission	0.686391	0.347305	0.461233	0	0	0	0	0	0	0.740741	0.39604	0.516129	0.744898	0.477124	0.581673	0.65873	0.193473	0.299099	0.713333	0.351974	0.471366	0.695906	0.429603	0.53125	0.805743	0.453853	0.580645	0.603448	0.153509	0.244755	0.621212	0.226519	0.331984	0.693069	0.167064	0.269231	0	0	0
9	UTHealth-CCB	1-BioM-ALBERT_JL	0.787879	0.700599	0.74168	0	0	0	1	1	1	0.744444	0.663366	0.701571	0.810976	0.869281	0.839117	0.716714	0.589744	0.647059	0.728707	0.759868	0.743961	0.758491	0.725632	0.741697	0.836484	0.842055	0.83926	0.668142	0.662281	0.665198	0.622951	0.629834	0.626374	0.717105	0.520286	0.603043	0	0	0
9	UTHealth-CCB	2-Stacking	0.829114	0.784431	0.806154	0	0	0	1	1	1	0.735849	0.772277	0.753623	0.829412	0.921569	0.873065	0.743243	0.641026	0.68836	0.720117	0.8125	0.763524	0.700326	0.776173	0.736301	0.844991	0.850618	0.847795	0.724638	0.657895	0.689655	0.639752	0.569061	0.602339	0.752351	0.572792	0.650407	0	0	0
9	UTHealth-CCB	3-Voting_w_FM	0.834921	0.787425	0.810478	0	0	0	0	0	0	0.819149	0.762376	0.789744	0.871951	0.934641	0.902208	0.758333	0.636364	0.692015	0.729412	0.815789	0.770186	0.775281	0.747292	0.761029	0.860058	0.842055	0.850962	0.702586	0.714912	0.708696	0.685714	0.662983	0.674157	0.753799	0.591885	0.663102	0	0	0
9	UTHealth-CCB	4-Voting_w_MF	0.839744	0.784431	0.811146	0	0	0	1	1	1	0.817204	0.752475	0.783505	0.869565	0.915033	0.89172	0.758427	0.629371	0.687898	0.743119	0.799342	0.770206	0.78626	0.743682	0.764378	0.866995	0.837298	0.851888	0.7	0.70614	0.703057	0.685714	0.662983	0.674157	0.76489	0.582339	0.661247	0	0	0
9	UTHealth-CCB	5-Voting	0.834395	0.784431	0.808642	0	0	0	1	1	1	0.819149	0.762376	0.789744	0.871166	0.928105	0.898734	0.761494	0.617716	0.682111	0.739521	0.8125	0.774295	0.771536	0.743682	0.757353	0.863148	0.840152	0.851495	0.708696	0.714912	0.71179	0.681564	0.674033	0.677778	0.753086	0.582339	0.656797	0	0	0
