# Supplementary material for: Overview of DrugProt task at BioCreative VII: data and methods for large-scale text mining and knowledge graph generation of heterogenous chemical–protein relations
Source: Database (Oxford). 2023 Nov 28;2023:baad080. doi: 10.1093/database/baad080 (PMC10683943; doi:10.1093/database/baad080)
Supplement: baad080_Supp [file baad080_supp.zip › Supl_material_error_analysis.xlsx]

## Sheet: Falso Positive Analysis
CEM	Number of False Positives involving that CEM		GPRO	Number of False Positives involving that GPRO		Relation type	Number of False Positives involving that relation
NO	1637		COX-2	2151		INHIBITOR	35509
Ca(2+)	1339		AChE	1468		SUBSTRATE	20239
C	1166		ERK	1142		DIRECT-REGULATOR	19825
amino acid	1110		FDH	1109		INDIRECT-DOWNREGULATOR	15126
tacrine	1105		iNOS	949		PART-OF	13562
N	1096		AR	793		INDIRECT-UPREGULATOR	13052
ATC	992		actin	782		ACTIVATOR	12993
BAY 50-4798	921		aromatase	770		PRODUCT-OF	9902
reinaldehyde	843		SERT	762		ANTAGONIST	4846
sulindac	843		K(ATP) channels	758		AGONIST	3508
asperolide A	742		BChE	690		SUBSTRATE_PRODUCT-OF	30
arsenite	699		DAT	683		AGONIST-ACTIVATOR	29
aspirin	670		NOS	672		AGONIST-INHIBITOR	21
retinoid	667		cyclin D1	650
glucose	666		COX-1	644
cAMP	660		GR	625
zinc	656		cPLA2	594
TCDD	653		CES1	593
amino acids	638		UGT	587
desatinib	623		hAChE	580

## Sheet: Falso Negative Analysis
CEM	Number of False Positives involving that CEM		GPRO	Number of False Positives involving that GPRO		Relation type	Number of False Positives involving that relation
Ca(2+)	1711		COX-2	1873		INHIBITOR	38557
zinc	1608		ERK	1687		SUBSTRATE	25050
gemcitabine	1221		AChE	1570		DIRECT-REGULATOR	23657
N	1216		MAO	1459		ACTIVATOR	14784
amino acids	1197		iNOS	1179		INDIRECT-DOWNREGULATOR	13014
BAY 50-4798	1077		NOS	1133		INDIRECT-UPREGULATOR	12734
glutamate	1062		M2	1057		PART-OF	11616
tacrine	1055		NMDA receptor	1054		PRODUCT-OF	9928
DHA	1007		NADPH oxidase	1016		ANTAGONIST	4941
ATRA	998		IL-6	934		AGONIST	4649
ATP	973		hAChE	893		SUBSTRATE_PRODUCT-OF	1128
dasatinib	962		HAMT	870		AGONIST-INHIBITOR	235
sulindac	944		beta-adrenocepto	856		AGONIST-ACTIVATOR	0
NO	939		r	846
Cd	894		nAChR	826
nicotine	889		GR	822
RA	875		cyclin D1	797
betaxolol	862		AMPK	789
amino acid	850		BChE	756
palmitate	833		ERRα	737
